# Supplementary material for: Human transposons are an abundant supply of transcription factor binding sites and promoter activities in breast cancer cell lines
Source: Mob DNA. 2019 Apr 27;10:16. doi: 10.1186/s13100-019-0158-3 (PMC6486989; doi:10.1186/s13100-019-0158-3)
Supplement: Supplementary file 3 — TEs with putative promoter activity: contains the list of genomic locations for TEs with putative promoter activity in breast cancer (XLSX 19 kb) [file 13100_2019_158_MOESM3_ESM.xlsx]

## Sheet: 5_CAGE_in_TFBSs_in_TEs_in_BC_pr
CAGE chromo	CAGE start	CAGE end	CAGE ID	CAGE score	CAGE strand	Promoter chromo	Promoter start	Promoter end	Transcript ID	Score (set to 0)	Gene strand	Length of overlap	Gene Name	Transcript ID
chr1	6415050	6415051	chr1:6475110..6475111,-	49	-	chr1	6414231	6416231	uc001amx.4	0	-	1	HES2	(ENST00000377834.8)
chr1	17755309	17755388	chr1:18081804..18081883,+	67	+	chr1	17754312	17756312	uc001bat.3	0	+	79	ACTL8	(ENST00000375406.1)
chr1	43144201	43144202	chr1:43609872..43609873,+	43	+	chr1	43144152	43146152	uc057flo.1	0	+	1	FAM183A	(ENST00000410048.5)
chr1	65147310	65147356	chr1:65612993..65613039,+	45	+	chr1	65146548	65148548	uc001dby.3	0	+	46	AK4	(ENST00000545314.5)
chr1	65147310	65147356	chr1:65612993..65613039,+	45	+	chr1	65146829	65148829	uc001dbz.3	0	+	46	AK4	(ENST00000395334.6)
chr1	65147310	65147356	chr1:65612993..65613039,+	45	+	chr1	65147202	65149202	uc001dca.4	0	+	46	AK4	(ENST00000327299.7)
chr1	114853885	114853886	chr1:115396506..115396507,+	40	+	chr1	114853802	114855802	uc001efr.5	0	+	1	SYCP1	(ENST00000369522.7)
chr1	114853885	114853886	chr1:115396506..115396507,+	40	+	chr1	114853867	114855867	uc009wgw.5	0	+	1	SYCP1	(ENST00000613524.4)
chr1	114853885	114853886	chr1:115396506..115396507,+	40	+	chr1	114853867	114855867	uc001efq.5	0	+	1	SYCP1	(ENST00000618516.4)
chr1	150548680	150548706	chr1:150521156..150521182,+	49	+	chr1	150548420	150550420	uc057kow.1	0	+	26	ADAMTSL4	(ENST00000483335.1)
chr1	153967479	153967533	chr1:153939955..153940009,+	72	+	chr1	153966902	153968902	uc001fdn.5	0	+	54	CREB3L4	(ENST00000368607.7)
chr1	153967479	153967533	chr1:153939955..153940009,+	72	+	chr1	153966920	153968920	uc001fdm.3	0	+	54	CREB3L4	(ENST00000271889.8)
chr1	153967479	153967533	chr1:153939955..153940009,+	72	+	chr1	153967236	153969236	uc001fdr.4	0	+	54	CREB3L4	(ENST00000368603.5)
chr1	153967479	153967533	chr1:153939955..153940009,+	72	+	chr1	153967242	153969242	uc001fdq.4	0	+	54	CREB3L4	(ENST00000368600.7)
chr11	32829354	32829374	chr11:32850900..32850920,+	61	+	chr11	32828942	32830942	uc001mtx.4	0	+	20	PRRG4	(ENST00000257836.3)
chr11	129849983	129850014	chr11:129719878..129719909,+	41	+	chr11	129849331	129851331	uc001qff.2	0	+	31	TMEM45B	(ENST00000524567.1)
chr12	79045246	79045271	chr12:79439026..79439051,+	60	+	chr12	79044630	79046630	uc001syv.4	0	+	25	SYT1	(ENST00000552744.5)
chr12	121962628	121962641	chr12:122400534..122400547,+	47	+	chr12	121960993	121962993	uc058ukg.1	0	+	13	WDR66	(ENST00000545752.1)
chr12	122064306	122064356	chr12:122502212..122502262,+	75	+	chr12	122062399	122064399	ENSG00000256546.1|HBMT00000318705.1	0	+	50	FANTOM_CAT	lncRNA
chr12	122064306	122064356	chr12:122502212..122502262,+	75	+	chr12	122062399	122064399	ENSG00000256546.1|HBMT00000318703.1	0	+	50	FANTOM_CAT	lncRNA
chr12	122064306	122064356	chr12:122502212..122502262,+	75	+	chr12	122062399	122064399	ENSG00000256546.1|HBMT00000318704.1	0	+	50	FANTOM_CAT	lncRNA
chr12	122064306	122064356	chr12:122502212..122502262,+	75	+	chr12	122062399	122064399	ENSG00000256546.1|HBMT00000318709.1	0	+	50	FANTOM_CAT	lncRNA
chr12	122064306	122064356	chr12:122502212..122502262,+	75	+	chr12	122063332	122065332	ENSG00000256546.1|HBMT00000318710.1	0	+	50	FANTOM_CAT	lncRNA
chr12	124289298	124289305	chr12:124773844..124773851,+	45	+	chr12	124288163	124290163	uc001ugd.3	0	+	7	RFLNA	(ENST00000324038.6)
chr12	124289452	124289481	chr12:124773998..124774027,+	59	+	chr12	124288163	124290163	uc001ugd.3	0	+	29	RFLNA	(ENST00000324038.6)
chr14	75521637	75521649	chr14:75987980..75987992,+	57	+	chr14	75521424	75523424	uc001xrr.4	0	+	12	BATF	(ENST00000286639.6)
chr14	75521637	75521649	chr14:75987980..75987992,+	57	+	chr14	75521559	75523559	uc059dod.1	0	+	12	BATF	(ENST00000555504.1)
chr14	94115488	94115499	chr14:94581834..94581845,+	55	+	chr14	94113850	94115850	uc059ert.1	0	+	11	IFI27	(ENST00000614288.1)
chr14	94115488	94115499	chr14:94581834..94581845,+	55	+	chr14	94114510	94116510	uc059eru.1	0	+	11	IFI27	(ENST00000614648.1)
chr15	51377247	51377282	chr15:51669444..51669479,+	69	+	chr15	51376257	51378257	uc002abb.4	0	+	35	GLDN	(ENST00000396399.6)
chr16	19410395	19410401	chr16:19421717..19421723,+	39	+	chr16	19409538	19411538	uc010vaq.3	0	+	6	TMC5	(ENST00000541464.5)
chr16	19410395	19410401	chr16:19421717..19421723,+	39	+	chr16	19409722	19411722	uc002dgb.5	0	+	6	TMC5	(ENST00000381414.8)
chr16	19410395	19410401	chr16:19421717..19421723,+	39	+	chr16	19409734	19411734	uc002dgc.5	0	+	6	TMC5	(ENST00000396229.6)
chr16	46690228	46690270	chr16:46724140..46724182,+	51	+	chr16	46688645	46690645	uc002eeh.3	0	+	42	ORC6	(ENST00000219097.6)
chr16	46690228	46690270	chr16:46724140..46724182,+	51	+	chr16	46689785	46691785	uc059tul.1	0	+	42	ORC6	(ENST00000566860.1)
chr19	925404	925409	chr19:925404..925409,+	57	+	chr19	925036	927036	uc002lql.4	0	+	5	ARID3A	(ENST00000263620.7)
chr19	15828985	15829004	chr19:15939795..15939814,+	58	+	chr19	15827960	15829960	uc002nbr.5	0	+	19	UCA1	(ENST00000644174.1)
chr19	15829031	15829050	chr19:15939841..15939860,+	56	+	chr19	15827960	15829960	uc002nbr.5	0	+	19	UCA1	(ENST00000644174.1)
chr19	15829222	15829235	chr19:15940032..15940045,+	52	+	chr19	15827960	15829960	uc002nbr.5	0	+	13	UCA1	(ENST00000644174.1)
chr2	11534037	11534053	chr2:11674163..11674179,+	69	+	chr2	11533115	11535115	uc002rbk.2	0	+	16	GREB1	(ENST00000381486.6)
chr2	11534087	11534099	chr2:11674213..11674225,+	68	+	chr2	11533115	11535115	uc002rbk.2	0	+	12	GREB1	(ENST00000381486.6)
chr2	186693406	186693414	chr2:187558133..187558141,+	53	+	chr2	186692970	186694970	uc002upt.4	0	+	8	FAM171B	(ENST00000304698.9)
chr2	237510067	237510070	chr2:238418710..238418713,+	54	+	chr2	237509086	237511086	uc061uab.1	0	+	3	MLPH	(ENST00000495439.5)
chr20	24930631	24930674	chr20:24911267..24911310,+	68	+	chr20	24929647	24931647	CATG00000052943.1|FTMT27900015425.1	0	+	43	FANTOM_CAT	lncRNA
chr20	24930631	24930674	chr20:24911267..24911310,+	68	+	chr20	24929647	24931647	CATG00000052943.1|FTMT27900000982.1	0	+	43	FANTOM_CAT	lncRNA
chr20	24930631	24930674	chr20:24911267..24911310,+	68	+	chr20	24929647	24931647	CATG00000052943.1|FTMT28000001606.1	0	+	43	FANTOM_CAT	lncRNA
chr20	44714309	44714310	chr20:43342950..43342951,+	53	+	chr20	44713843	44715843	uc061xfx.1	0	+	1	WISP2	(ENST00000372868.6)
chr20	44714309	44714310	chr20:43342950..43342951,+	53	+	chr20	44713882	44715882	uc002xmq.4	0	+	1	WISP2	(ENST00000372865.4)
chr20	44714309	44714310	chr20:43342950..43342951,+	53	+	chr20	44714244	44716244	uc002xmp.4	0	+	1	WISP2	(ENST00000190983.4)
chr21	17512055	17512091	chr21:18884373..18884409,+	54	+	chr21	17511381	17513381	uc002yki.4	0	+	36	CXADR	(ENST00000284878.11)
chr21	38121480	38121513	chr21:39493574..39493607,+	68	+	chr21	38120450	38122450	uc010gnr.3	0	+	33	DSCR8	(ENST00000478613.5)
chr21	38121480	38121513	chr21:39493574..39493607,+	68	+	chr21	38120472	38122472	uc010gns.4	0	+	33	DSCR8	(ENST00000469658.5)
chr21	38121480	38121513	chr21:39493574..39493607,+	68	+	chr21	38120472	38122472	uc062abe.1	0	+	33	DSCR8	(ENST00000357704.8)
chr21	38121480	38121513	chr21:39493574..39493607,+	68	+	chr21	38120472	38122472	uc062abf.1	0	+	33	DSCR8	(ENST00000400477.7)
chr21	38121480	38121513	chr21:39493574..39493607,+	68	+	chr21	38120472	38122472	uc002ywt.5	0	+	33	DSCR8	(ENST00000465532.5)
chr21	38121480	38121513	chr21:39493574..39493607,+	68	+	chr21	38120472	38122472	uc062abg.1	0	+	33	DSCR8	(ENST00000495344.5)
chr21	38121480	38121513	chr21:39493574..39493607,+	68	+	chr21	38121331	38123331	uc062abh.1	0	+	33	DSCR8	(ENST00000614538.1)
chr21	40383026	40383049	chr21:41754953..41754976,+	62	+	chr21	40382082	40384082	uc002yys.3	0	+	23	DSCAM-AS1	(ENST00000427451.5)
chr21	40383026	40383049	chr21:41754953..41754976,+	62	+	chr21	40382082	40384082	uc002yyt.4	0	+	23	DSCAM-AS1	(ENST00000422749.5)
chr21	40383026	40383049	chr21:41754953..41754976,+	62	+	chr21	40382082	40384082	uc021wjl.1	0	+	23	DSCAM-AS1	(ENST00000455354.1)
chr21	40383026	40383049	chr21:41754953..41754976,+	62	+	chr21	40382082	40384082	uc002yyu.3	0	+	23	DSCAM-AS1	(ENST00000444046.5)
chr22	30396704	30396712	chr22:30792693..30792701,+	47	+	chr22	30395856	30397856	uc032qlk.2	0	+	8	SEC14L2	(ENST00000615189.4)
chr22	30396704	30396712	chr22:30792693..30792701,+	47	+	chr22	30395991	30397991	uc032qln.2	0	+	8	SEC14L2	(ENST00000617837.4)
chr22	30396704	30396712	chr22:30792693..30792701,+	47	+	chr22	30395994	30397994	uc062dcn.1	0	+	8	SEC14L2	(ENST00000619483.4)
chr3	98733150	98733174	chr3:98451994..98452018,+	61	+	chr3	98731235	98733235	uc003dta.4	0	+	24	ST3GAL6	(ENST00000265261.10)
chr3	98733150	98733174	chr3:98451994..98452018,+	61	+	chr3	98731254	98733254	uc003dsz.5	0	+	24	ST3GAL6	(ENST00000483910.5)
chr3	98733150	98733174	chr3:98451994..98452018,+	61	+	chr3	98731265	98733265	uc062lwm.1	0	+	24	ST3GAL6	(ENST00000469105.5)
chr3	98733150	98733174	chr3:98451994..98452018,+	61	+	chr3	98731378	98733378	uc062lwo.1	0	+	24	ST3GAL6	(ENST00000462152.5)
chr3	98733150	98733174	chr3:98451994..98452018,+	61	+	chr3	98731449	98733449	uc062lwp.1	0	+	24	ST3GAL6	(ENST00000486249.5)
chr3	98733150	98733174	chr3:98451994..98452018,+	61	+	chr3	98731703	98733703	uc010hpd.4	0	+	24	ST3GAL6	(ENST00000613264.4)
chr3	98733150	98733174	chr3:98451994..98452018,+	61	+	chr3	98731703	98733703	uc003dtc.4	0	+	24	ST3GAL6	(ENST00000394162.5)
chr3	98733150	98733174	chr3:98451994..98452018,+	61	+	chr3	98731713	98733713	uc062lwt.1	0	+	24	ST3GAL6	(ENST00000497621.5)
chr3	98733177	98733207	chr3:98452021..98452051,+	62	+	chr3	98731235	98733235	uc003dta.4	0	+	30	ST3GAL6	(ENST00000265261.10)
chr3	98733177	98733207	chr3:98452021..98452051,+	62	+	chr3	98731254	98733254	uc003dsz.5	0	+	30	ST3GAL6	(ENST00000483910.5)
chr3	98733177	98733207	chr3:98452021..98452051,+	62	+	chr3	98731265	98733265	uc062lwm.1	0	+	30	ST3GAL6	(ENST00000469105.5)
chr3	98733177	98733207	chr3:98452021..98452051,+	62	+	chr3	98731378	98733378	uc062lwo.1	0	+	30	ST3GAL6	(ENST00000462152.5)
chr3	98733177	98733207	chr3:98452021..98452051,+	62	+	chr3	98731449	98733449	uc062lwp.1	0	+	30	ST3GAL6	(ENST00000486249.5)
chr3	98733177	98733207	chr3:98452021..98452051,+	62	+	chr3	98731703	98733703	uc010hpd.4	0	+	30	ST3GAL6	(ENST00000613264.4)
chr3	98733177	98733207	chr3:98452021..98452051,+	62	+	chr3	98731703	98733703	uc003dtc.4	0	+	30	ST3GAL6	(ENST00000394162.5)
chr3	98733177	98733207	chr3:98452021..98452051,+	62	+	chr3	98731713	98733713	uc062lwt.1	0	+	30	ST3GAL6	(ENST00000497621.5)
chr3	98733216	98733235	chr3:98452060..98452079,+	64	+	chr3	98731235	98733235	uc003dta.4	0	+	19	ST3GAL6	(ENST00000265261.10)
chr3	98733216	98733235	chr3:98452060..98452079,+	64	+	chr3	98731254	98733254	uc003dsz.5	0	+	19	ST3GAL6	(ENST00000483910.5)
chr3	98733216	98733235	chr3:98452060..98452079,+	64	+	chr3	98731265	98733265	uc062lwm.1	0	+	19	ST3GAL6	(ENST00000469105.5)
chr3	98733216	98733235	chr3:98452060..98452079,+	64	+	chr3	98731378	98733378	uc062lwo.1	0	+	19	ST3GAL6	(ENST00000462152.5)
chr3	98733216	98733235	chr3:98452060..98452079,+	64	+	chr3	98731449	98733449	uc062lwp.1	0	+	19	ST3GAL6	(ENST00000486249.5)
chr3	98733216	98733235	chr3:98452060..98452079,+	64	+	chr3	98731703	98733703	uc010hpd.4	0	+	19	ST3GAL6	(ENST00000613264.4)
chr3	98733216	98733235	chr3:98452060..98452079,+	64	+	chr3	98731703	98733703	uc003dtc.4	0	+	19	ST3GAL6	(ENST00000394162.5)
chr3	98733216	98733235	chr3:98452060..98452079,+	64	+	chr3	98731713	98733713	uc062lwt.1	0	+	19	ST3GAL6	(ENST00000497621.5)
chr3	136818449	136818470	chr3:136537291..136537312,+	57	+	chr3	136818018	136820018	uc003erg.4	0	+	21	SLC35G2	(ENST00000446465.2)
chr3	136818449	136818470	chr3:136537291..136537312,+	57	+	chr3	136818083	136820083	uc003erf.5	0	+	21	SLC35G2	(ENST00000393079.3)
chr4	44016722	44016735	chr4:44018739..44018752,+	59	+	chr4	44015860	44017860	uc062who.1	0	+	13	LINC02475	(ENST00000507639.1)
chr4	44017057	44017068	chr4:44019074..44019085,+	59	+	chr4	44015860	44017860	uc062who.1	0	+	11	LINC02475	(ENST00000507639.1)
chr4	88378733	88378745	chr4:89299885..89299897,+	72	+	chr4	88377738	88379738	uc062ycw.1	0	+	12	HERC6	(ENST00000273960.7)
chr4	88378733	88378745	chr4:89299885..89299897,+	72	+	chr4	88377738	88379738	uc011cdj.2	0	+	12	HERC6	(ENST00000380265.9)
chr4	88378733	88378745	chr4:89299885..89299897,+	72	+	chr4	88377862	88379862	uc011cdi.3	0	+	12	HERC6	(ENST00000264346.11)
chr5	117454938	117454971	chr5:116790634..116790667,+	71	+	chr5	117454262	117456262	uc063gfy.1	0	+	33	LINC00992	(ENST00000504107.1)
chr5	117455060	117455102	chr5:116790756..116790798,+	66	+	chr5	117454262	117456262	uc063gfy.1	0	+	42	LINC00992	(ENST00000504107.1)
chr5	160213711	160213765	chr5:159640718..159640772,+	72	+	chr5	160212726	160214726	uc063jgb.1	0	+	54	FABP6	(ENST00000523955.5)
chr6	42960356	42960362	chr6:42928094..42928100,+	37	+	chr6	42959757	42961757	uc003otd.4	0	+	6	GNMT	(ENST00000372808.3)
chr6	42961526	42961529	chr6:42929264..42929267,+	46	+	chr6	42959757	42961757	uc003otd.4	0	+	3	GNMT	(ENST00000372808.3)
chr6	122652694	122652729	chr6:122973839..122973874,+	55	+	chr6	122651731	122653731	uc003pzc.5	0	+	35	PKIB	(ENST00000258014.3)
chr7	12588844	12588846	chr7:12628469..12628471,+	47	+	chr7	12588432	12590432	uc003sso.5	0	+	2	SCIN	(ENST00000519209.5)
chr7	12588911	12588914	chr7:12628536..12628539,+	50	+	chr7	12588432	12590432	uc003sso.5	0	+	3	SCIN	(ENST00000519209.5)
chr7	12589342	12589351	chr7:12628967..12628976,+	55	+	chr7	12588432	12590432	uc003sso.5	0	+	9	SCIN	(ENST00000519209.5)
chr7	12589496	12589540	chr7:12629121..12629165,+	52	+	chr7	12588432	12590432	uc003sso.5	0	+	44	SCIN	(ENST00000519209.5)
chr7	22725950	22725957	chr7:22765569..22765576,+	58	+	chr7	22724883	22726883	uc064bxs.1	0	+	7	IL6	(ENST00000404625.5)
chr7	22726145	22726167	chr7:22765764..22765786,+	53	+	chr7	22724883	22726883	uc064bxs.1	0	+	22	IL6	(ENST00000404625.5)
chr7	22726145	22726167	chr7:22765764..22765786,+	53	+	chr7	22726146	22728146	uc003svj.5	0	+	21	IL6	(ENST00000258743.9)
chr7	23722791	23722822	chr7:23762410..23762441,+	56	+	chr7	23721108	23723108	uc032zhg.2	0	+	31	STK31	(ENST00000405627.7)
chr7	55366711	55366713	chr7:55434404..55434406,+	43	+	chr7	55365110	55367110	uc064dsq.1	0	+	2	LANCL2	(ENST00000452107.6)
chr9	78296317	78296339	chr9:80911233..80911255,+	52	+	chr9	78296142	78298142	uc004ala.5	0	+	22	PSAT1	(ENST00000376588.3)
chrX	103607547	103607587	chrX:102862475..102862515,+	55	+	chrX	103606450	103608450	uc065aln.1	0	+	40	TCEAL3	(ENST00000372628.5)
chrX	103607547	103607587	chrX:102862475..102862515,+	55	+	chrX	103606905	103608905	uc004ekr.3	0	+	40	TCEAL3	(ENST00000372627.9)
chrX	103607547	103607587	chrX:102862475..102862515,+	55	+	chrX	103606905	103608905	uc004ekq.4	0	+	40	TCEAL3	(ENST00000243286.7)
