# Supplementary material for: Human transposons are an abundant supply of transcription factor binding sites and promoter activities in breast cancer cell lines
Source: Mob DNA. 2019 Apr 27;10:16. doi: 10.1186/s13100-019-0158-3 (PMC6486989; doi:10.1186/s13100-019-0158-3)
Supplement: Supplementary file 4 — Supplementary Tables: contains supplementary tables referenced in the main manuscript (CSV 2 kb) [file 13100_2019_158_MOESM4_ESM.csv]

chr1	6414927	6415215	AluJo_SINE_Alu	1896	+
chr1	17755152	17755695	LTR41_LTR_ERVL	929	+
chr1	43144185	43144373	MamRep1527_LTR_LTR	301	-
chr1	65147284	65147334	MIRb_SINE_MIR	180	+
chr1	114853575	114853887	AluSz_SINE_Alu	2183	-
chr1	150548576	150548721	MIRb_SINE_MIR	477	-
chr1	153967504	153967681	AluJb_SINE_Alu	1144	+
chr11	32829137	32829460	Charlie1_DNA_hAT-Charlie	1063	-
chr11	129849023	129850149	MLT1A1-int_LTR_ERVL-MaLR	5972	-
chr12	79039621	79045645	L1PA2_LINE_L1	27570	-
chr12	121962548	121963517	L2a_LINE_L2	1111	-
chr12	122064181	122064568	MLT1K_LTR_ERVL-MaLR	1136	+
chr12	124289185	124289548	Tigger19b_DNA_TcMar-Tigger	212	+
chr14	75521524	75521744	MIRc_SINE_MIR	678	-
chr14	94115481	94115533	MIRc_SINE_MIR	181	-
chr15	51376095	51377311	Tigger3b_DNA_TcMar-Tigger	6510	-
chr16	19410350	19410396	L1MB2_LINE_L1	3188	-
chr16	46690233	46690424	L2b_LINE_L2	204	-
chr19	925384	925516	MIRc_SINE_MIR	244	-
chr19	15828737	15829200	LTR7C_LTR_ERV1	3697	+
chr19	15829201	15829645	HERVH-int_LTR_ERV1	959	+
chr2	11533857	11534477	Tigger9b_DNA_TcMar-Tigger	2400	-
chr2	186693339	186693491	L2c_LINE_L2	326	+
chr2	237509843	237510275	L4_B_Mam_LINE_RTE-X	800	+
chr20	24927944	24932579	HERVE-int_LTR_ERV1	35177	+
chr20	44714278	44714680	L2b_LINE_L2	336	+
chr21	17511980	17512062	MIRb_SINE_MIR	391	-
chr21	38121186	38121599	LTR9_LTR_ERV1	2018	-
chr21	40383047	40383359	AluSx_SINE_Alu	2234	+
chr22	30396692	30396834	MIR3_SINE_MIR	348	-
chr3	98732871	98733255	L1M4b_LINE_L1	306	-
chr3	136818116	136818501	LTR33_LTR_ERVL	1018	-
chr4	44016424	44016724	MER51A_LTR_ERV1	1166	-
chr4	44017008	44017117	MER51A_LTR_ERV1	463	-
chr4	88378538	88378735	MIR_SINE_MIR	355	-
chr5	117454728	117456383	L1PA17_LINE_L1	3299	-
chr5	160213648	160213724	MLT1O_LTR_ERVL-MaLR	377	+
chr6	42960249	42960412	MamRep605_LTR?_LTR?	261	-
chr6	42961318	42961542	MIR_SINE_MIR	319	-
chr6	122652687	122652852	Tigger10_DNA_TcMar-Tigger	283	-
chr7	12588441	12588873	LTR21A_LTR_ERV1	997	-
chr7	12588873	12589215	HERVFH21-int_LTR_ERV1	2250	-
chr7	12589215	12589522	AluY_SINE_Alu	2500	-
chr7	12589522	12589701	HERVFH21-int_LTR_ERV1	2250	-
chr7	22725923	22726198	LTR88b_LTR_Gypsy?	451	+
chr7	23721816	23723200	L1P2_LINE_L1	9774	-
chr7	55366703	55366846	MER34_LTR_ERV1	443	-
chr9	78296324	78296434	MIR3_SINE_MIR	238	-
chrX	103607556	103607707	MIRb_SINE_MIR	201	+
